# Supplementary material for: To Reconstruct or Not to Reconstruct: Piloting a Vietnamese and Arabic Breast Reconstruction Decision Aid in Australia
Source: Curr Oncol. 2024 Jun 28;31(7):3713–37. doi: 10.3390/curroncol31070274 (PMC11275298; doi:10.3390/curroncol31070274)
Supplement: Supplementary file 1 [file curroncol-31-00274-s001.zip]

Archive with 2 entries (2 files):
- CALD_DA_Supplementary File 1.pdf
- CALD_DA_Supplementary File 2.pdf
